# Supplementary material for: Opinion Polarization in Human Communities Can Emerge as a Natural Consequence of Beliefs Being Interrelated
Source: Entropy (Basel). 2022 Sep 19;24(9):1320. doi: 10.3390/e24091320 (PMC9498196; doi:10.3390/e24091320)
Supplement: Supplementary file 1 [file entropy-24-01320-s001.zip]

Archive with 1 entries (1 files):
- entropy-1848838-supplementary.pdf
